# Supplementary material for: Nano Ag/Co3O4 Catalyzed Rapid Decomposition of Robinia pseudoacacia Bark for Production Biofuels and Biochemicals
Source: Polymers (Basel). 2022 Dec 27;15(1):114. doi: 10.3390/polym15010114 (PMC9824563; doi:10.3390/polym15010114)
Supplement: Supplementary file 1 [file polymers-15-00114-s001.zip]

Archive with 1 entries (1 files):
- polymers-2007157-supplementary.pdf
